# Supplementary material for: Genome-Wide Diversity in the Levant Reveals Recent Structuring by Culture
Source: PLoS Genet. 2013 Feb 28;9(2):e1003316. doi: 10.1371/journal.pgen.1003316 (PMC3585000; doi:10.1371/journal.pgen.1003316)
Supplement: Table S1 — Location of the 75 Lebanese samples used in the comparative analyzes. (XLS) [file pgen.1003316.s007.xls]

## Sheet: Table S1
Table S1. Location of the 75 Lebanese samples used in the comparative analyzes.
ID	Population	Region	Religion
977	Lebanese	Akkar	Christian
997	Lebanese	Aley	Christian
1078	Lebanese	Aley	Christian
1788	Lebanese	Baabda	Christian
1223	Lebanese	Baalback	Christian
922	Lebanese	Batroun	Christian
501	Lebanese	Beirut	Christian
1934	Lebanese	Beirut	Christian
1949	Lebanese	Bent Jbeil	Christian
1762	Lebanese	Chouf	Christian
1801	Lebanese	Jbeil	Christian
1379	Lebanese	Jezzine	Christian
879	Lebanese	keserwan	Christian
1131	Lebanese	keserwan	Christian
1986	Lebanese	keserwan	Christian
926	Lebanese	Koura	Christian
1631	Lebanese	Marjoun	Christian
912	Lebanese	Metn	Christian
1698	Lebanese	Metn	Christian
1356	Lebanese	Saida	Christian
312	Lebanese	Tyre	Christian
1877	Lebanese	Zahle	Christian
657	Lebanese	Zgharta	Christian
820	Lebanese	Zgharta	Christian
1473	Lebanese	Zgharta	Christian
1056	Lebanese	Aley	Druze
1153	Lebanese	Aley	Druze
1247	Lebanese	Aley	Druze
1373	Lebanese	Aley	Druze
1392	Lebanese	Aley	Druze
1425	Lebanese	Aley	Druze
1575	Lebanese	Aley	Druze
1901	Lebanese	Aley	Druze
1920	Lebanese	Aley	Druze
1661	Lebanese	Baabda	Druze
1838	Lebanese	Baabda	Druze
799	Lebanese	Beirut	Druze
2284	Lebanese	Beirut	Druze
971	Lebanese	Chouf	Druze
981	Lebanese	Chouf	Druze
1271	Lebanese	Chouf	Druze
1321	Lebanese	Chouf	Druze
1422	Lebanese	Chouf	Druze
1515	Lebanese	Chouf	Druze
1715	Lebanese	Chouf	Druze
252	Lebanese	Hammana	Druze
762	Lebanese	Hasbaya	Druze
1730	Lebanese	Metn	Druze
555	Lebanese	Saida	Druze
927	Lebanese	West Bekaa	Druze
1555	Lebanese	Akkar	Muslim
1086	Lebanese	Baabda	Muslim
1979	Lebanese	Baabda	Muslim
118	Lebanese	Baalback	Muslim
1148	Lebanese	Baalback	Muslim
1127	Lebanese	Beirut	Muslim
1353	Lebanese	Beirut	Muslim
1592	Lebanese	Beirut	Muslim
1338	Lebanese	Beirut	Muslim
1226	Lebanese	Bent Jbeil	Muslim
645	Lebanese	Chouf	Muslim
1634	Lebanese	Hasbaya	Muslim
1315	Lebanese	Hermil	Muslim
1203	Lebanese	Jbeil	Muslim
1840	Lebanese	Jezzine	Muslim
1902	Lebanese	Marjoun	Muslim
1590	Lebanese	Metn	Muslim
1110	Lebanese	Nabatieh	Muslim
1832	Lebanese	Nabatieh	Muslim
716	Lebanese	Saida	Muslim
1692	Lebanese	Saida	Muslim
1860	Lebanese	Tripoli	Muslim
2306	Lebanese	Tripoli	Muslim
710	Lebanese	Tyre	Muslim
1021	Lebanese	West Bekaa	Muslim
