# Supplementary material for: Genome-Wide Diversity in the Levant Reveals Recent Structuring by Culture
Source: PLoS Genet. 2013 Feb 28;9(2):e1003316. doi: 10.1371/journal.pgen.1003316 (PMC3585000; doi:10.1371/journal.pgen.1003316)
Supplement: Table S2 — Populations selected for this study. (XLS) [file pgen.1003316.s008.xls]

## Sheet: Table S2
Table S2: Populations selected for this study
Geographic region	Population	Location	N	Reference
Sub-Saharan Africa
	San	Namibia	6	Li et al., 2008
	Biaka Pygmy	Central African Republic	25	Li et al., 2008
	Mbuti Pygmy	Democratic Republic of Congo	15	Li et al., 2008
	Mandenka	Senegal	24	Li et al., 2008
	Yoruba	Nigeria	24	Li et al., 2008
	Bantu	Kenya, South Africa	20	Li et al., 2008
East and North Africa
	Ethiopian	Ethiopia	19	Behar et al., 2010
	Moroccan	Morocco	10	Behar et al., 2010
	Mozabite	Algeria (Mzab)	25	Li et al., 2008
	Egyptian	Egypt	12	Behar et al., 2010
West Asia
	Adygei	Russia	17	Li et al., 2008
	Georgian	Georgia	20	Behar et al., 2010
	Armenian	Armenia	19	Behar et al., 2010
	Iranian	Iran	20	Behar et al., 2010
	Turk	Turkey	19	Behar et al., 2010
	Cypriot	Cyprus	12	Behar et al., 2010
	Lebanese	Lebanon	1341	This study
	Syrian	Syria	16	Behar et al., 2010
	Jordanian	Jordan	20	Behar et al., 2010
	Palestinian	Palestine	25	Li et al., 2008
	Carmel Druze	Israel (Carmel)	25	Li et al., 2008
	Ashkenazy Jew	Austria, Belorussia, France, Germany, Latvia, Lithuania, Netherlands, Poland, Romania, Russia	21	Behar et al., 2010
	Sephardic Jew	Bulgaria, Portugal, Turkey	19	Behar et al., 2010
	Bedouin	Israel (Negev)	25	Li et al., 2008
	Saudi	Saudi Arabia	20	Behar et al., 2010
	Yemenese	Yemen	10	Behar et al., 2010
Europe
	French	France	25	Li et al., 2008
	Basque	France	24	Li et al., 2008
	Spaniard	Spain (Catalan), Spain (Andalusia)	12	Behar et al., 2010
	Sardinian	Italy	25	Li et al., 2008
	Italian	Italy (North)	21	Li et al., 2008
	Orcadian	Orkney Islands	16	Li et al., 2008
	Russian	Russia	25	Li et al., 2008
	Hungarian	Hungary	20	Behar et al., 2010
Central Asia
	Brahui	Pakistan	25	Li et al., 2008
	Balochi	Pakistan	25	Li et al., 2008
	Hazara	Pakistan	24	Li et al., 2008
	Makrani	Pakistan	25	Li et al., 2008
	Sindhi	Pakistan	25	Li et al., 2008
	Pathan	Pakistan	23	Li et al., 2008
	Kalash	Pakistan	25	Li et al., 2008
	Burusho	Pakistan	25	Li et al., 2008
East Asia
	Han	China	25	Li et al., 2008
	South Chinese	China	25	Li et al., 2008
	North East Chinese	China	25	Li et al., 2008
	North West Chinese	China	25	Li et al., 2008
	Yakut	Siberia	25	Li et al., 2008
	Japanese	Japan	25	Li et al., 2008
	Cambodian	Cambodia	11	Li et al., 2008
